# Supplementary material for: CircAFF3 modulation of p53–ID2 signaling in the retinal pigment epithelium links inflammation with cell death in dry age-related macular degeneration
Source: Front Cell Dev Biol. 2026 Mar 25;14:1733888. doi: 10.3389/fcell.2026.1733888 (PMC13056637; doi:10.3389/fcell.2026.1733888)
Supplement: Supplementary file 1 [file Table2.xlsx]

## Sheet: NF-kB
Gene name	siRNA1 logFC	siRNA1 logCPM	siRNA1 LR	siRNA1 P-Value	siRNA2 logFC	siRNA2 logCPM	siRNA2 LR	siRNA2 P-Value	mean logFC
SERPINB2	2.24141	3.46082	85.8652	1.92634e-20	2.92974	4.05201	180.154	4.48584e-41	2.58557
ID2	-2.09775	3.43039	34.5862	4.07796e-09	-2.11983	3.40197	41.338	1.28058e-10	2.10879
PLPP3	-1.64284	2.91025	38.5446	5.35178e-10	-2.4297	2.75264	71.5022	2.76955e-17	2.03627
BMP2	2.70827	2.52654	86.1957	1.62978e-20	0.657228	1.03733	3.78273	0.0517842	1.68275
HES1	-0.747817	1.6743	3.55038	0.0595316	-2.10581	1.30185	19.9208	8.07183e-06	1.42681
MAFF	1.73776	3.61147	65.298	6.43871e-16	1.05613	3.13038	22.4081	2.20438e-06	1.39694
ICAM1	2.04539	6.11818	76.6194	2.07293e-18	0.556217	5.06718	5.42894	0.0198056	1.3008
CCND1	0.656196	8.91783	10.2471	0.00136902	1.90406	9.81112	84.0476	4.83015e-20	1.28013
DUSP2	0.88974	2.21902	4.74511	0.0293817	1.61153	2.71921	19.6787	9.16188e-06	1.25063
CD83	-1.36406	0.412363	11.0102	0.000906108	-1.13251	0.466295	9.18048	0.00244611	1.24829
TNFAIP3	1.8434	1.98997	21.9966	2.73138e-06	0.550776	1.117	1.70469	0.191675	1.19709
IL6	1.93564	1.90997	20.1591	7.12591e-06	0.329729	0.675294	0.498119	0.480328	1.13268
RELB	1.61229	4.52334	42.7609	6.1857e-11	0.531695	3.79478	4.16378	0.041297	1.07199
DUSP5	1.21182	4.24008	25.1056	5.42745e-07	0.927944	4.05099	15.4612	8.42152e-05	1.06988
EGR1	-0.174515	2.6788	0.543041	0.461175	-1.90282	2.11302	43.556	4.11991e-11	1.03867
F3	1.02121	8.12475	30.7716	2.90261e-08	0.989008	8.10578	28.0229	1.1989e-07	1.00511
BIRC3	0.75457	1.34489	5.393	0.0202177	1.23584	1.56727	18.3771	1.81219e-05	0.995207
EDN1	0.539488	2.1805	4.68958	0.030346	1.44318	2.77437	33.6265	6.67775e-09	0.991333
SOD2	1.67347	7.02614	62.7098	2.39525e-15	0.307983	6.25916	2.96482	0.0850937	0.990727
MAP2K3	1.19982	6.92469	41.3492	1.27324e-10	0.76939	6.62792	16.3629	5.23003e-05	0.984604
IL15RA	0.783888	2.11125	6.97655	0.00825844	0.94519	2.26426	15.0083	0.000107037	0.864539
NR4A1	1.10302	3.17641	15.9112	6.63855e-05	0.603559	2.92837	4.93387	0.0263353	0.85329
CSF1	-0.612162	6.25759	10.503	0.00119183	-1.08679	6.08564	32.1391	1.43521e-08	0.849474
CCL2	-0.941942	1.97231	7.00653	0.00812129	-0.668543	2.06224	3.94284	0.0470712	0.805242
IL18	1.04292	2.02335	9.29244	0.00230102	0.564436	1.70224	3.3146	0.068667	0.803677
PANX1	0.99841	4.41464	25.768	3.85027e-07	0.602954	4.17136	8.89089	0.00286597	0.800682
BCL3	-0.541508	4.32773	8.90909	0.00283754	-1.03116	4.1498	25.8816	3.63014e-07	0.786334
PHLDA1	-0.520026	5.88254	5.55558	0.0184218	-0.991507	5.70628	22.4842	2.11881e-06	0.755766
ICOSLG	0.574888	2.58145	5.94507	0.0147585	0.906815	2.75391	10.1764	0.00142247	0.740852
GADD45A	0.503361	5.18126	4.0608	0.0438896	0.959295	5.46429	16.1594	5.82292e-05	0.731328
SERPINE1	0.495884	11.4865	5.14612	0.0232984	0.964983	11.7868	18.7546	1.48661e-05	0.730434
MCL1	0.696006	7.32468	15.2149	9.59413e-05	0.699099	7.32973	15.589	7.87108e-05	0.697552
PLAU	-0.18415	5.89544	0.852313	0.355899	-1.18338	5.51217	38.937	4.37711e-10	0.683766
RHOB	-0.293478	6.46313	2.53588	0.111285	-1.0599	6.16749	32.8277	1.007e-08	0.676689
DDX58	1.05667	3.72872	18.4928	1.7055e-05	0.289451	3.26254	1.66917	0.196369	0.673061
MARCKS	-0.565798	3.8134	3.76191	0.0524328	-0.709245	3.75241	6.19716	0.0127956	0.637522
PPP1R15A	0.659727	6.15354	14.0627	0.000176815	0.609805	6.13047	11.5178	0.000689317	0.634766
CDKN1A	1.0828	10.5235	36.8214	1.2946e-09	0.169894	9.97486	0.874392	0.349742	0.626346
NAMPT	0.947013	5.57877	26.1319	3.18866e-07	0.291808	5.08412	2.0499	0.152216	0.619411
SLC2A3	1.01934	4.38676	30.3399	3.62596e-08	0.217403	3.90944	1.16754	0.279907	0.618373
DUSP1	0.292638	6.67459	2.24867	0.133729	0.931378	7.06138	22.9072	1.70013e-06	0.612008
B4GALT5	0.555631	5.46314	5.2495	0.0219531	0.642682	5.52441	6.59853	0.0102063	0.599157
NFKB2	0.978254	5.89651	29.4184	5.83202e-08	0.213026	5.44403	1.26712	0.260307	0.59564
RELA	0.538524	7.07163	7.5372	0.0060438	0.64189	7.14096	9.76438	0.00177926	0.590207
DUSP4	0.650731	4.23887	11.7446	0.00061021	0.527103	4.19061	6.05566	0.0138618	0.588917
JAG1	-0.524632	3.33796	6.19612	0.0128031	-0.647956	3.29168	8.75415	0.00308898	0.586294
SLC2A6	0.958852	5.68434	22.3939	2.22083e-06	0.209223	5.23876	0.984688	0.321044	0.584038
STAT5A	-0.0767421	3.68712	0.127412	0.721131	-1.06575	3.29881	21.5479	3.45093e-06	0.571246
IL6ST	0.92669	6.81034	16.4039	5.11807e-05	0.212641	6.3955	0.796537	0.372131	0.569665
PFKFB3	-0.742056	5.52287	9.09842	0.0025583	-0.387647	5.64711	2.46989	0.116046	0.564852
FUT4	-0.0352039	3.1801	0.0247861	0.874901	-1.06869	2.76652	21.0617	4.4472e-06	0.551946
HBEGF	-0.931723	3.62289	19.2213	1.16407e-05	-0.16655	3.93242	0.701836	0.402167	0.549137
ATF3	0.222452	3.13046	0.811008	0.367822	0.87233	3.41461	12.3645	0.000437571	0.547391
NFIL3	0.52015	2.67084	4.18181	0.04086	0.571785	2.70167	4.10057	0.0428688	0.545967
JUN	0.615042	7.16384	12.5743	0.000391088	0.44905	7.07059	6.4741	0.0109458	0.532046
GADD45B	-0.953869	6.84329	17.5496	2.79917e-05	-0.0951275	7.18934	0.184671	0.667389	0.524498
PER1	0.858221	3.30228	15.5329	8.10804e-05	0.187619	2.91741	0.61001	0.434784	0.52292
SLC16A6	-0.104443	0.37143	0.0531217	0.817718	-0.930452	0.0482298	4.01047	0.0452186	0.517447
ZBTB10	0.616851	3.2257	4.81311	0.028244	0.41001	3.12127	2.11606	0.145761	0.513431
IL7R	-0.978868	5.08102	17.2119	3.34338e-05	-0.0141263	5.44056	0.00357802	0.952302	0.496497
KLF6	0.389874	5.4365	3.79993	0.0512547	0.548039	5.53389	6.94906	0.00838634	0.468956
TNC	-0.756547	6.38052	4.52809	0.0333427	-0.167861	6.64814	0.224463	0.63566	0.462204
B4GALT1	-0.286245	7.60628	2.34171	0.125951	-0.634683	7.46301	10.2726	0.0013502	0.460464
FOSL2	0.115495	7.86252	0.242181	0.622635	0.795723	8.26465	10.8301	0.000998636	0.455609
REL	0.363903	1.7501	0.717608	0.39693	0.528791	1.85402	1.63962	0.200377	0.446347
KYNU	0.339537	1.10333	0.916844	0.338305	0.553002	1.2281	2.72535	0.0987667	0.446269
ABCA1	-0.0921355	4.55326	0.109506	0.740707	-0.794464	4.26422	7.56065	0.00596566	0.4433
SMAD3	-0.629836	7.22074	5.78386	0.016174	-0.233696	7.40507	0.828102	0.362822	0.431766
NINJ1	-0.300479	7.23357	2.55422	0.11	-0.551457	7.12511	7.89055	0.00496937	0.425968
TNIP1	0.563755	7.76823	9.10402	0.00255048	0.287399	7.61456	2.21754	0.136451	0.425577
TUBB2A	0.442111	4.99111	6.27429	0.0122503	0.372303	4.95321	4.27677	0.0386368	0.407207
NFKB1	0.571058	5.17269	7.23041	0.00716788	0.227813	4.98097	1.10876	0.292351	0.399435
CCN1	0.205701	10.065	1.2927	0.255551	0.589602	10.2854	10.2537	0.0013641	0.397651
NR4A2	0.21459	0.8823	0.494852	0.481771	0.575965	0.988819	3.71945	0.053782	0.395278
IFIT2	0.186037	1.81715	0.521965	0.470005	0.589713	2.03862	5.25527	0.0218804	0.387875
RCAN1	0.343452	5.34551	2.54637	0.110548	0.42536	5.39525	4.37057	0.0365648	0.384406
INHBA	-0.533351	4.81092	6.09155	0.013583	-0.232712	4.87143	1.01916	0.312718	0.383032
CD44	0.532487	9.15477	6.3757	0.0115693	0.216125	8.85856	1.13101	0.28756	0.374306
BTG1	0.563852	5.87061	6.89974	0.00862082	0.173713	5.65155	0.665647	0.414573	0.368783
CCRL2	0.558359	1.50189	3.36316	0.0666702	0.109681	1.2537	0.118621	0.730535	0.33402
TANK	0.635743	4.1327	8.98772	0.002718	0.0304784	3.80876	0.0154787	0.900988	0.333111
ATP2B1	0.644939	5.15852	12.6779	0.000369998	0.0194238	4.81883	0.00918583	0.923645	0.332181
BTG3	0.189854	3.57427	0.415906	0.518987	0.447486	3.71567	2.37776	0.123074	0.31867
FOSL1	0.256344	7.07206	1.75952	0.184684	0.351541	7.13023	3.22983	0.072308	0.303943
F2RL1	-0.229543	1.33891	0.496068	0.481233	-0.368214	1.27763	1.42573	0.232463	0.298878
NFAT5	0.451483	5.96941	0.872485	0.350268	0.109849	5.80069	0.0521229	0.81941	0.280666
LIF	0.380149	7.31509	2.28003	0.131049	0.178105	7.26579	0.473091	0.491569	0.279127
IRF1	0.454141	3.8234	5.02021	0.0250532	0.0828321	3.67264	0.174485	0.676156	0.268486
IER5	-0.298491	6.49552	1.59535	0.206564	-0.234261	6.52226	1.00382	0.316389	0.266376
PDLIM5	0.390784	6.80153	4.61868	0.0316256	0.133202	6.64365	0.525478	0.468514	0.261993
CFLAR	0.517751	6.04313	7.19626	0.00730559	1.4147e-05	5.73905	4.93252e-09	0.999944	0.258883
BCL6	0.360125	4.35525	2.4755	0.115633	0.130073	4.28534	0.30594	0.580183	0.245099
NFE2L2	-0.106571	6.13752	0.299724	0.584056	-0.376536	6.02002	3.55457	0.0593816	0.241554
CCNL1	0.306194	4.59429	2.35645	0.124765	0.131385	4.47541	0.470627	0.492699	0.21879
ETS2	0.0607215	4.94441	0.0908798	0.763062	0.36112	5.09395	2.96368	0.0851541	0.210921
RNF19B	0.304245	4.28676	2.58682	0.107756	0.0987105	4.17706	0.26414	0.60729	0.201478
SDC4	-0.148606	6.79	0.716033	0.397448	-0.248451	6.74511	1.92487	0.165321	0.198528
SNN	0.358055	5.44296	3.59579	0.0579259	0.0316955	5.27507	0.0256096	0.872858	0.194875
TRAF1	0.287786	4.1895	1.80507	0.179101	0.0555048	4.07014	0.067094	0.795616	0.171645
SOCS3	-0.0257934	3.49024	0.0123929	0.91136	-0.311281	3.36195	1.64852	0.19916	0.168537
IER2	0.169255	5.69383	0.73721	0.390556	0.139392	5.66954	0.506643	0.476595	0.154324
TNFSF9	-0.232953	3.02031	0.811003	0.367824	-0.0688908	3.09475	0.0761376	0.782601	0.150922
TIPARP	0.00171192	4.75768	7.76716e-05	0.992968	0.296545	4.94936	2.2919	0.13005	0.149128
IFNGR2	0.258908	4.92227	1.84676	0.174161	0.0302447	4.8026	0.0235129	0.878131	0.144576
YRDC	0.0802714	3.49172	0.115599	0.733858	0.201956	3.55424	0.83006	0.362255	0.141114
LITAF	0.146108	6.89293	0.706984	0.400447	0.121996	6.9287	0.488628	0.48454	0.134052
TNIP2	-0.0925919	5.14845	0.216437	0.641768	-0.174097	5.09988	0.760456	0.383186	0.133344
MYC	-0.0709561	6.04955	0.155706	0.693141	-0.0604272	6.08095	0.106612	0.744035	0.0656916
BTG2	-0.0828984	5.54244	0.223782	0.636173	-0.0358985	5.56821	0.038977	0.843494	0.0593985
TGIF1	0.0463547	4.83021	0.0618509	0.803594	0.0119591	4.81206	0.00379532	0.950876	0.0291569

## Sheet: Apoptosis
Gene name	siRNA1 logFC	siRNA1 logCPM	siRNA1 LR	siRNA1 P-Value	siRNA2 logFC	siRNA2 logCPM	siRNA2 LR	siRNA2 P-Value	mean logFC
BMF	-2.2985	3.37995	57.9695	2.6621e-14	-1.78955	3.46875	27.2765	1.76341e-07	2.04402
GPX3	-0.0573252	7.90818	0.0769221	0.781513	-3.70149	7.04172	233.058	1.28371e-52	1.87941
TXNIP	-0.760731	6.16824	16.8659	4.01158e-05	-2.69397	5.72223	173.69	1.15675e-39	1.72735
BMP2	2.70827	2.52654	86.1957	1.62978e-20	0.657228	1.03733	3.78273	0.0517842	1.68275
PDGFRB	-1.39264	7.7631	22.4124	2.19952e-06	-1.24835	7.81104	17.7512	2.51757e-05	1.3205
CCND1	0.656196	8.91783	10.2471	0.00136902	1.90406	9.81112	84.0476	4.83015e-20	1.28013
IL6	1.93564	1.90997	20.1591	7.12591e-06	0.329729	0.675294	0.498119	0.480328	1.13268
BIRC3	0.75457	1.34489	5.393	0.0202177	1.23584	1.56727	18.3771	1.81219e-05	0.995207
SOD2	1.67347	7.02614	62.7098	2.39525e-15	0.307983	6.25916	2.96482	0.0850937	0.990727
IFNGR1	0.858762	2.90321	13.18	0.00028295	1.04972	3.01798	18.4374	1.7558e-05	0.954243
TIMP3	-0.77542	7.0354	18.9635	1.3324e-05	-1.11288	6.92215	36.524	1.50798e-09	0.944148
ADD1	-0.842836	7.52553	18.0848	2.11286e-05	-0.856297	7.52521	17.9589	2.25728e-05	0.849566
IGF2R	1.00732	8.77477	11.3326	0.000761601	0.601094	8.5225	3.98836	0.0458156	0.804206
IL18	1.04292	2.02335	9.29244	0.00230102	0.564436	1.70224	3.3146	0.068667	0.803677
TGFBR3	1.00628	2.40966	14.4814	0.000141547	0.598594	2.20371	5.07979	0.0242063	0.802438
CASP7	-0.0896985	3.02477	0.167039	0.682756	-1.50933	2.51133	37.4796	9.23735e-10	0.799515
NEDD9	1.06694	5.76136	19.2041	1.17459e-05	0.445737	5.37736	3.36672	0.0665262	0.756337
CYLD	1.0943	5.89516	37.9714	7.17877e-10	0.404596	5.52087	4.89118	0.0269943	0.749448
GADD45A	0.503361	5.18126	4.0608	0.0438896	0.959295	5.46429	16.1594	5.82292e-05	0.731328
MCL1	0.696006	7.32468	15.2149	9.59413e-05	0.699099	7.32973	15.589	7.87108e-05	0.697552
RHOB	-0.293478	6.46313	2.53588	0.111285	-1.0599	6.16749	32.8277	1.007e-08	0.676689
XIAP	0.802346	5.2401	17.8772	2.35626e-05	0.467963	5.04676	5.80775	0.0159557	0.635154
CDKN1A	1.0828	10.5235	36.8214	1.2946e-09	0.169894	9.97486	0.874392	0.349742	0.626346
CAV1	-0.836177	7.55163	20.0581	7.51239e-06	-0.351282	7.75036	3.57175	0.0587703	0.593729
RELA	0.538524	7.07163	7.5372	0.0060438	0.64189	7.14096	9.76438	0.00177926	0.590207
CDK2	-0.987275	4.66033	26.802	2.25405e-07	-0.164498	4.98447	0.736874	0.390664	0.575886
PLAT	0.175418	4.3479	0.596915	0.439758	0.962213	4.83182	15.376	8.81011e-05	0.568815
DDIT3	-0.425665	3.08048	3.0472	0.0808764	-0.691235	2.96403	7.75518	0.00535588	0.55845
CLU	-0.777707	5.84733	16.2147	5.65533e-05	-0.322988	6.04118	2.80878	0.0937498	0.550348
IGFBP6	-0.12267	7.15145	0.174225	0.676384	-0.977878	6.81327	11.5007	0.000695711	0.550274
ATF3	0.222452	3.13046	0.811008	0.367822	0.87233	3.41461	12.3645	0.000437571	0.547391
JUN	0.615042	7.16384	12.5743	0.000391088	0.44905	7.07059	6.4741	0.0109458	0.532046
DIABLO	-0.314999	5.2074	2.02663	0.154563	-0.737951	5.03102	12.073	0.000511566	0.526475
GADD45B	-0.953869	6.84329	17.5496	2.79917e-05	-0.0951275	7.18934	0.184671	0.667389	0.524498
EMP1	-0.403854	5.39499	2.82224	0.0929664	-0.629061	5.39417	8.27488	0.00401972	0.516458
ETF1	-0.264457	6.18235	2.33051	0.12686	-0.755598	5.96084	18.3394	1.84843e-05	0.510028
SOD1	-0.576782	7.32523	3.6471	0.056167	-0.408034	7.38704	1.94431	0.163201	0.492408
TNFRSF12A	0.512798	8.33035	6.43652	0.0111797	0.449565	8.29451	5.03106	0.0248966	0.481182
RNASEL	-0.101716	2.66918	0.170045	0.680072	-0.856924	2.35954	9.72772	0.00181509	0.47932
RETSAT	0.588936	6.62369	7.75036	0.00537019	0.323437	6.47722	2.45254	0.117335	0.456187
PAK1	-0.751279	5.45488	17.4731	2.91396e-05	-0.15862	5.71576	0.77966	0.377245	0.45495
PPP2R5B	0.718061	4.88792	11.4309	0.000722315	0.191031	4.59124	0.742874	0.388742	0.454546
PDCD4	0.590076	5.9577	9.79138	0.00175332	0.311276	5.80009	2.6161	0.105784	0.450676
F2R	0.317375	6.62293	3.23067	0.0722712	0.582445	6.78864	9.1626	0.00247012	0.44991
SPTAN1	0.379901	9.67116	1.79659	0.180126	0.482812	9.74027	2.79661	0.094464	0.431356
GSTM1	-0.419017	6.1966	3.54186	0.0598383	-0.428809	6.19192	3.72747	0.0535244	0.423913
ANXA1	-0.0186922	7.58925	0.00599756	0.93827	-0.795867	7.25262	10.4625	0.00121825	0.40728
ERBB2	-0.708286	6.65321	14.676	0.00012766	-0.101745	6.92151	0.274195	0.600531	0.405016
PSEN2	0.637139	4.47255	11.4888	0.000700164	0.170033	4.21146	0.772304	0.379505	0.403586
EBP	-0.206266	5.80727	0.474548	0.490902	-0.589604	5.63553	4.05762	0.0439724	0.397935
CASP4	0.619478	3.94105	10.4296	0.00124014	0.176006	3.69416	0.77191	0.379627	0.397742
TIMP1	-0.142005	8.04691	0.235759	0.627286	-0.609245	7.83667	4.46454	0.0346053	0.375625
CD44	0.532487	9.15477	6.3757	0.0115693	0.216125	8.85856	1.13101	0.28756	0.374306
ANKH	-0.160522	3.69159	0.640688	0.423462	-0.584624	3.50999	8.82884	0.00296508	0.372573
PPT1	-0.489812	6.21786	5.54244	0.0185607	-0.16226	6.36529	0.612725	0.433763	0.326036
H1-0	-0.152806	3.32778	0.514142	0.473352	-0.499085	3.17532	5.05456	0.0245613	0.325945
CDKN1B	-0.573902	5.30427	8.14573	0.00431627	-0.0776763	5.52819	0.155152	0.69366	0.325789
BID	0.0759544	4.0094	0.11267	0.737124	0.56954	4.24693	6.24811	0.0124326	0.322747
BTG3	0.189854	3.57427	0.415906	0.518987	0.447486	3.71567	2.37776	0.123074	0.31867
GPX4	-0.167054	8.98126	0.334891	0.562793	-0.442352	8.85102	2.41327	0.120311	0.304703
IRF1	0.454141	3.8234	5.02021	0.0250532	0.0828321	3.67264	0.174485	0.676156	0.268486
DAP3	-0.378352	5.70606	2.88287	0.0895262	-0.14525	5.81368	0.447706	0.503426	0.261801
CFLAR	0.517751	6.04313	7.19626	0.00730559	1.4147e-05	5.73905	4.93252e-09	0.999944	0.258883
CASP3	0.00298341	4.60495	0.000201785	0.988666	0.512803	4.90027	5.19939	0.0225948	0.257893
CASP8	0.211555	3.35689	0.914735	0.338861	0.286354	3.34744	1.34239	0.246613	0.248955
TGFB2	0.0964907	8.30012	0.18861	0.664076	0.382661	8.46695	3.01385	0.0825562	0.239576
BNIP3L	-0.0517643	6.71844	0.0675629	0.794919	-0.422697	6.51436	4.69329	0.0302806	0.237231
BCL2L1	0.391484	8.52215	4.82609	0.0280321	0.0804129	8.35751	0.198499	0.655936	0.235949
BCAP31	0.323315	8.10768	2.11367	0.145989	0.105158	7.98749	0.225365	0.634982	0.214237
TSPO	-0.120351	8.45649	0.148474	0.699998	-0.276138	8.37514	0.799458	0.371256	0.198245
DNAJC3	-0.22991	5.0553	1.67293	0.195866	-0.153109	5.09443	0.703358	0.401658	0.19151
PPP3R1	0.0280778	5.4158	0.0224177	0.880981	0.336963	5.53613	3.12252	0.0772172	0.18252
GSR	-0.155152	5.29935	0.634668	0.425648	-0.189826	5.25133	0.936754	0.333114	0.172489
APP	0.305427	9.6177	2.18172	0.139658	0.0169499	9.47498	0.00646449	0.935917	0.161188
CTNNB1	0.0389525	7.40091	0.0486136	0.825494	0.265369	7.50785	2.09303	0.147973	0.152161
PSEN1	0.100379	5.6363	0.319549	0.571879	0.187841	5.75062	1.06419	0.302261	0.14411
LMNA	-0.199439	10.1072	1.06982	0.300986	-0.0741191	10.1496	0.146591	0.701815	0.136779
BCL2L2	0.195938	4.65472	0.833997	0.361119	0.0673978	4.5908	0.0942005	0.758903	0.131668
ROCK1	0.0333968	5.59953	0.0253943	0.873388	0.210314	5.69862	0.858429	0.354179	0.121856
BAX	-0.170646	7.59105	0.456353	0.499334	-0.047739	7.68041	0.0371433	0.847173	0.109193
BTG2	-0.0828984	5.54244	0.223782	0.636173	-0.0358985	5.56821	0.038977	0.843494	0.0593985
BCL2L11	-0.0451323	3.36126	0.0364793	0.848529	-0.0174138	3.37616	0.00523514	0.94232	0.031273

## Sheet: Oxidative stress
Gene name	siRNA1 logFC	siRNA1 logCPM	siRNA1 LR	siRNA1 P-Value	siRNA2 logFC	siRNA2 logCPM	siRNA2 LR	siRNA2 P-Value	mean logFC
GPX3	-0.0573252	7.90818	0.0769221	0.781513	-3.70149	7.04172	233.058	1.28371e-52	1.87941
FTL	-1.33497	11.6546	24.0969	9.16075e-07	-1.09763	11.7177	16.0231	6.25741e-05	1.2163
SOD2	1.67347	7.02614	62.7098	2.39525e-15	0.307983	6.25916	2.96482	0.0850937	0.990727
NQO1	-0.390858	8.70477	2.82412	0.0928579	-1.48134	8.33427	44.3835	2.69955e-11	0.936099
TXN	-0.813423	5.95379	5.98644	0.0144163	-0.470167	6.07685	2.02148	0.155088	0.641795
SBNO2	0.697453	5.91602	13.7278	0.000211301	0.503803	5.80908	6.20234	0.0127581	0.600628
MGST1	-0.295324	6.80156	1.50258	0.220275	-0.886945	6.56124	13.1349	0.000289842	0.591134
PFKP	0.578683	9.09973	7.04957	0.00792842	0.547087	9.08849	6.13469	0.0132555	0.562885
GCLM	-0.408193	3.73986	3.85966	0.0494604	-0.688832	3.56271	11.0629	0.000880742	0.548513
PRDX1	-0.680792	8.41043	6.01005	0.0142247	-0.351291	8.53845	1.77455	0.18282	0.516041
CDKN2D	-0.641646	3.11947	6.60305	0.0101804	-0.360741	3.28237	2.51307	0.112906	0.501193
SOD1	-0.576782	7.32523	3.6471	0.056167	-0.408034	7.38704	1.94431	0.163201	0.492408
GLRX	-0.751555	2.84729	6.75522	0.0093474	-0.231597	3.06357	0.660577	0.416356	0.491576
SRXN1	-0.0933358	5.63078	0.25404	0.614244	-0.833733	5.31946	18.9975	1.30889e-05	0.463534
PRDX4	-0.452241	6.4199	2.20651	0.137429	-0.469175	6.40516	2.71662	0.099308	0.460708
NDUFB4	-0.565201	5.43233	4.84563	0.0277163	-0.277292	5.54848	1.28606	0.256775	0.421246
LAMTOR5	-0.566444	5.04285	3.93361	0.0473301	-0.176901	5.20033	0.39298	0.530737	0.371673
GPX4	-0.167054	8.98126	0.334891	0.562793	-0.442352	8.85102	2.41327	0.120311	0.304703
PTPA	-0.197757	8.2727	1.11548	0.290894	-0.407287	8.2273	4.46868	0.0345216	0.302522
TXNRD2	0.0163503	5.6058	0.00415351	0.948614	0.516043	5.84369	4.29366	0.0382547	0.266197
PRDX6	-0.259658	8.47872	1.15268	0.28299	-0.268299	8.47136	1.30708	0.252924	0.263978
EGLN2	0.204151	6.70152	0.727401	0.393727	0.312857	6.76914	1.75317	0.185479	0.258504
NDUFA6	-0.433851	4.41301	2.10918	0.146418	-0.0624608	4.56425	0.0482406	0.826154	0.248156
ERCC2	0.270767	7.26301	2.28574	0.130568	0.201126	7.22181	1.12717	0.288381	0.235946
ATOX1	-0.180659	6.04662	0.25048	0.616737	-0.180158	6.03907	0.269115	0.603926	0.180408
GSR	-0.155152	5.29935	0.634668	0.425648	-0.189826	5.25133	0.936754	0.333114	0.172489
PRNP	-0.0208282	6.49095	0.00939318	0.922791	-0.308244	6.35432	2.04555	0.152652	0.164536
NDUFS2	-0.0983272	6.61474	0.161702	0.687594	-0.0794583	6.62086	0.112253	0.737593	0.0888927
PRDX2	-0.0136009	8.34664	0.00309741	0.955617	-0.150462	8.27499	0.381407	0.536851	0.0820315
PDLIM1	0.032649	8.04008	0.0280134	0.867077	0.103014	8.0755	0.277683	0.598224	0.0678314

## Sheet: Ferroptosis
Gene name	siRNA1 logFC	siRNA1 logCPM	siRNA1 LR	siRNA1 P-Value	siRNA2 logFC	siRNA2 logCPM	siRNA2 LR	siRNA2 P-Value	mean logFC
FTL	-1.33497	11.6546	24.0969	9.16075e-07	-1.09763	11.7177	16.0231	6.25741e-05	1.2163
SLC7A11	1.27524	2.76089	26.8327	2.21852e-07	0.406236	2.22039	2.63998	0.104205	0.840738
FTH1	-0.213487	12.366	0.527391	0.467706	-1.13689	12.0079	15.345	8.95555e-05	0.675186
SLC39A8	-0.154734	4.28297	0.539978	0.462442	-1.12665	3.90474	25.8735	3.64534e-07	0.640693
MAP1LC3A	-0.644379	5.22076	4.3016	0.0380765	-0.57258	5.25566	3.66266	0.0556448	0.608479
GCLM	-0.408193	3.73986	3.85966	0.0494604	-0.688832	3.56271	11.0629	0.000880742	0.548513
SAT2	-0.299722	5.14617	0.916116	0.338497	-0.720869	4.95462	5.24076	0.0220637	0.510296
ACSL4	0.316809	6.57638	3.26288	0.0708644	0.603635	6.74781	10.3018	0.00132899	0.460222
SLC39A14	-0.500956	5.52216	6.01699	0.0141688	-0.393459	5.57668	3.45086	0.0632188	0.447208
VDAC3	-0.757321	5.43771	13.4222	0.000248661	-0.107042	5.72732	0.248691	0.617998	0.432182
ATG5	-0.440906	4.10234	2.92434	0.0872532	-0.419329	4.0907	2.63529	0.104513	0.430118
TF	-0.286965	2.12832	1.00682	0.315665	-0.416037	2.06995	1.87341	0.171085	0.351501
ACSL5	-0.148716	5.04745	0.612804	0.433734	-0.463821	4.90874	6.17013	0.0129925	0.306268
GPX4	-0.167054	8.98126	0.334891	0.562793	-0.442352	8.85102	2.41327	0.120311	0.304703
MAP1LC3B	-0.223985	6.42952	1.19888	0.273546	-0.339543	6.36619	2.89443	0.0888859	0.281764
ACSL1	0.154391	4.40657	0.622783	0.430015	0.270609	4.45593	1.79075	0.180834	0.2125
TP53	0.182595	6.6667	0.780524	0.376981	0.226859	6.6981	1.12659	0.288503	0.204727
GSS	0.108752	5.89971	0.293827	0.587779	0.261953	5.99145	1.71616	0.190188	0.185352
PRNP	-0.0208282	6.49095	0.00939318	0.922791	-0.308244	6.35432	2.04555	0.152652	0.164536
PCBP2	0.219768	9.35304	1.55829	0.211916	0.103003	9.28847	0.338318	0.560802	0.161386
PCBP1	0.00824913	7.72677	0.00230775	0.961685	0.100038	7.7751	0.315445	0.574358	0.0541437
