# Supplementary material for: CircAFF3 modulation of p53–ID2 signaling in the retinal pigment epithelium links inflammation with cell death in dry age-related macular degeneration
Source: Front Cell Dev Biol. 2026 Mar 25;14:1733888. doi: 10.3389/fcell.2026.1733888 (PMC13056637; doi:10.3389/fcell.2026.1733888)
Supplement: Supplementary file 2 [file Table1.xlsx]

## Sheet: Table 1
		Table 1
		Human PCR primers
		Name	Sequence (5' → 3')		Product size (bp)
		circAFF3	Fwd	GCAAACTGCATACTGAATAATCC	259
			Rev	GCCATAAACTCCATGTGGTT
		AFF3	Fwd	GCTTTGCCAAAATCCAAGAGG	148
			Rev	TGTTCATGTTGCAGTGGTTTG
		ICAM1	Fwd	CGGAAGGTGTATGAACTGAGC	193
			Rev	CAGCGTAGGGTAAGGTTCTTG
		IL1B	Fwd	TCTTCGACACATGGGATAACG	178
			Rev	ACAAAGGACATGGAGAACACC
		IL6	Fwd	CCACTCACCTCTTCAGAACG	150
			Rev	CATCTTTGGAAGGTTCAGGTTG
		ID2	Fwd	CATCGACTACATCTTGGACCTG	163
			Rev	AGAAGGGAATTCAGAAGCCTG
		HMOX1	Fwd	TCTTCACCTTCCCCAACATTG	190
			Rev	CTCTGGTCCTTGGTGTCATG
		SLC7A11	Fwd	CCTTCCAGAAATCCTCTCCATG	184
			Rev	TCGAAGATAAATCAGCCCAGC
		GPX4	Fwd	AGAGATCAAAGAGTTCGCCG	196
			Rev	TTGTCGATGAGGAACTGTGG
		FTH1	Fwd	GCTTGGCGGAATATCTCTTTG	293
			Rev	ACGGCACTTAAGGAATCTGG
		TP53	Fwd	GAAGGAAATTTGCGTGTGGAG	179
			Rev	AGTGTGATGATGGTGAGGATG
		FOXO3	Fwd	CAGGAGAATGAAGAGGGAATGC	193
			Rev	GACAGGCTTCACTACCAGATTC
		GAPDH	Fwd	GTGGAGTCCACTGGCGTCTT	86
			Rev	GGGGCAGAGATGATGACCCTT
		Pre-GAPDH	Fwd	CCGTCTTCCGGAAACCAGAT	76
			Rev	CCAGCTACAGAAAGGTCAGC
		ACTB	Fwd	ACTCTTCCAGCCTTCCTTCC	149
			Rev	CAATGCCAGGGTACATGGTG

## Sheet: Table 2
		Table 2
		Human siRNAs
		Name	Sense sequences	AntiSense sequences
		sicircAFF3 #1	GGGGAGUGUCUAUGAACCA=UU	UGGUUCAUAGACACUCCCC=UU
		sicircAFF3 #2	GCAGGGGGAGUGUCUAUGA=UU	UCAUAGACACUCCCCCUGC=UU
		sicircAFF3 #3	GAGUGUCUAUGAACCAGAU=UU	AUCUGGUUCAUAGACACUC=UU
		siMDM2 #1	GGAAGAAACCCAAGACAAA=UU	UUUGUCUUGGGUUUCUUCC=UU
		siMDM2 #2	CCAUCAACUUCUAGUAGCA=UU	UGCUACUAGAAGUUGAUGG=UU

## Sheet: Table 3
		Table 3
		Human cloning primers
		Name	Sequence (5' → 3')		Product size (bp)
		circAFF3_OE	Fwd	TTTATACTTCAGGATATCTGTCTATGAACCAGATAGAAATGCATTACG	856
			Rev	TGCTTCTTACCTCCGCGGCTCCCCCTGCTTGGGGATG
